# Supplementary material for: Analysis of Cultured Gut Microbiota Using MALDI-TOF MS in COVID-19 Patients from Serbia during the Predominance of the SARS-CoV-2 Omicron Variant
Source: Microorganisms. 2024 Aug 30;12(9):1800. doi: 10.3390/microorganisms12091800 (PMC11433956; doi:10.3390/microorganisms12091800)
Supplement: Supplementary file 1 [file microorganisms-12-01800-s001.zip]

Archive with 1 entries (1 files):
- microorganisms-3141722-supplementary.pdf
